# Supplementary material for: Structural insights into RNase J that plays an essential role in Mycobacterium tuberculosis RNA metabolism
Source: Nat Commun. 2023 Apr 20;14:2280. doi: 10.1038/s41467-023-38045-z (PMC10119312; doi:10.1038/s41467-023-38045-z)
Supplement: Supplementary file 3 — Source Data [file 41467_2023_38045_MOESM3_ESM.xlsx]

## Sheet: >Figure 1b
Figure 1b	SDS-PAGE result of the corresponding fractions in Gel filtration profile of full-length Mtb-RNase J on a Superdex 200 16/300 column.

## Sheet: >Figure 1e-f
Figure 1e-f	Different divalent ions affected the ribonuclease activity of Mtb-RNase J. The concentrations of divalent metal ions and EDTA were 5 mM and 10 mM, respectively. 5’-FAM labeled 20-nt poly(U) RNA was used as the substrate at a concentration of 5 µM. CON: without additional ions; EDTA+Mn2+: chelated with EDTA, then supplemented with Mn2+; EDTA+Zn2+: chelated with EDTA, then supplemented with Zn2+.

## Sheet: >Figure 1g
Figure 1g	Effect of Mn2+ to Mtb-RNase J ribonuclease activity.

## Sheet: >Figure 4c
Figure 4c. The ribonuclease activities of Mtb-RNase J and mutants were assayed with a 20-nt ssRNA as the substrate.

## Sheet: >Figure 5h
Figure 5h. The ribonuclease activities of wild type (WT) and different truncations of Mtb-RNase J.

## Sheet: >Figure 6f
Figure 6f. The EMSA result of Mtb-RNase J (D85A) and truncated mutants with 0.5 μM 20-nt poly (U) RNA. The asterisk indicated the bound RNA.

## Sheet: >Figure s1a
Figure s1a		Native-PAGE analysis of the Mtb-RNase J

## Sheet: >Figure s1e
Figure S1e	The endoribonuclease activities of Mtb-RNase J were assayed with a 3’-FAM labeled 20-nt poly(U) as the substrate.

## Sheet: >Figure s1f
Figure S1f. The ribonuclease activity of Mtb-RNase J with varying concentrations of Zn2+ (0.1 mM, 0.5 mM, and 1 mM)

## Sheet: >Figure s1g
Figure S1g. Mtb-RNase J was chelated with EDTA or Phen, then supplemented with Mn2+ or Zn2+

[truncated: 3 more sheets: >Figure s1h, >Figure S1i, >Figure S2]
